# Supplementary material for: EVI1 as a Marker for Lymph Node Metastasis in HNSCC
Source: Int J Mol Sci. 2020 Jan 28;21(3):854. doi: 10.3390/ijms21030854 (PMC7038015; doi:10.3390/ijms21030854)
Supplement: Supplementary file 1 [file ijms-21-00854-s001.zip]

Archive with 4 entries (3 files):
- ijms-673691-supplementary/
- ijms-673691-supplementary/Figure Legends Supplementary Figures.docx
- ijms-673691-supplementary/supplement figure 1.jpg
- ijms-673691-supplementary/supplement figure 2.JPG
